# Supplementary material for: Acute Seizure Susceptibility and Chronic Vascular Malformation in a Developmental Mouse Model of Sturge–Weber Syndrome
Source: Int J Mol Sci. 2026 Apr 15;27(8):3519. doi: 10.3390/ijms27083519 (PMC13115601; doi:10.3390/ijms27083519)
Supplement: Supplementary file 1 [file ijms-27-03519-s001.zip]

Archive with 1 entries (1 files):
- ijms-4125312-supplementary.pdf
